# Supplementary material for: TBX2 specifies and maintains inner hair and supporting cell fate in the Organ of Corti
Source: Nat Commun. 2022 Dec 9;13:7628. doi: 10.1038/s41467-022-35214-4 (PMC9734556; doi:10.1038/s41467-022-35214-4)
Supplement: Supplementary file 4 — Source Data [file 41467_2022_35214_MOESM4_ESM.xlsx]

## Sheet: 2b
Source Data for 2b. Quantification of hair cell numbers in E18.5 Sox2CreERT2/+;Tbx2fl/fl loss-of-function mutants (Sox2-Tbx2LOF) compared to controls after a single pulse of tamoxifen at E12.5.
Cell numbers were counted at the mid-basal level of each organ of Corti (OoC) in an area of 500 µm. Subsequently, cell counts were averaged to an area of 100 µm.
Normal distribution of data was analyzed by the D'Agostino & Pearson and Shapiro-Wilk normality test (normal distribution if p-values ≧ 0.05). Equality of variances was assessed by performing the F- and Levene’s test (equal variances if p-values ≧ 0.05).
The appropriate statistical test (green boxes) was selected based on calculated parameters.
	number of cells per 500 µm							number of cells per 100 µm									JASP and Prism7							Test parameters
	Genotype	MYO6+ cells in the OoC	MYO6+ and BCL11B+	MYO6+ and VGLUT3+	MYO6+ and VGLUT3+/BCL11B+	MYO6+ and VGLUT3-/BCL11B-		Genotype	MYO6+ cells in the OoC	MYO6+ and BCL11B+	MYO6+ and VGLUT3+	MYO6+ and VGLUT3+/BCL11B+	MYO6+ and VGLUT3-/BCL11B-				D'Agostino & Pearson	Shapiro-Wilk	Levene	F-test	Welch	Mann-Whitney	unpaired t-test	normality	variance	statistical test used
	Control #1	262	193	68	0	1		Control #1	52.4	38.6	13.6	0	0.2		total # of MYO6+ cells	Control	3.413	0.103	0.855	0.78	0.215	0.16	0.215	parametric	equal	two-sided unpaired t-test
	Control #2	261	189	69	0	3		Control #2	52.2	37.8	13.8	0	0.6			Sox2-Tbx2LOF	1.027	0.615			ns	ns	ns
	Control #3	256	183	71	0	2		Control #3	51.2	36.6	14.2	0	0.4		MYO6+ and BCL11B+	Control	0.249	0.086	0.468	0.43	< 0,0001	< 0,0001	< 0,0001	parametric	equal	two-sided unpaired t-test
	Control #4	250	181	66	0	3		Control #4	50	36.2	13.2	0	0.6			Sox2-Tbx2LOF	0.45	0.521			****	****	****
	Control #5	305	221	82	0	2		Control #5	61	44.2	16.4	0	0.4		MYO6+ and VGLUT3+	Control	0.376	0.62	0	<0,0001	< 0,0001	< 0,0001	< 0,0001	parametric	unequal	two-sided Mann-Whitney
	Control #6	279	199	74	0	6		Control #6	55.8	39.8	14.8	0	1.2			Sox2-Tbx2LOF	0	0			****	****	****	nonparametric
	Control #7	278	205	73	0	0		Control #7	55.6	41	14.6	0	0		MYO6+ and VGLUT3+/BCL11B+	Control	0	0	0	0	x	x	x	x	x	x
	Control #8	245	180	58	0	7		Control #8	49	36	11.6	0	1.4			Sox2-Tbx2LOF	0	0
	Control #9	323	232	90	0	1		Control #9	64.6	46.4	18	0	0.2		MYO6+ and VGLUT3-/BCL11B-	Control	0.32	0.129	0.011	0.035	0.017	0.027	0.0138	parametric	unequal	two-sided Welch
	Control #10	257	184	73	0	0		Control #10	51.4	36.8	14.6	0	0			Sox2-Tbx2LOF	0.573	0.662			*	*	*
								Mean	54.32	39.34	14.48	0	0.5
								standard deviation	5.0281	3.56408	1.74662	0	0.473756
	Sox2-Tbx2LOF #1	340	325	0	0	15		Sox2-Tbx2LOF #1	68	65	0	0	3
	Sox2-Tbx2LOF #2	318	308	0	0	10		Sox2-Tbx2LOF #2	63.6	61.6	0	0	2
	Sox2-Tbx2LOF #3	262	258	0	0	4		Sox2-Tbx2LOF #3	52.4	51.6	0	0	0.8
	Sox2-Tbx2LOF #4	261	261	0	0	0		Sox2-Tbx2LOF #4	52.2	52.2	0	0	0
	Sox2-Tbx2LOF #5	293	282	0	0	11		Sox2-Tbx2LOF #5	58.6	56.4	0	0	2.2
	Sox2-Tbx2LOF #6	286	277	0	0	9		Sox2-Tbx2LOF #6	57.2	55.4	0	0	1.8
	Sox2-Tbx2LOF #7	287	275	0	0	12		Sox2-Tbx2LOF #7	57.4	55	0	0	2.4
	Sox2-Tbx2LOF #8	252	251	0	0	1		Sox2-Tbx2LOF #8	50.4	50.2	0	0	0.2
	Sox2-Tbx2LOF #9	268	265	0	0	3		Sox2-Tbx2LOF #9	53.6	53	0	0	0.6
	Sox2-Tbx2LOF #10	301	293	0	0	8		Sox2-Tbx2LOF #10	60.2	58.6	0	0	1.6
								Mean	57.36	55.9	0	0	1.46
								standard deviation	5.53357	4.67832	0	0	1.00687
Source Data for 2b. Quantification of hair cell numbers in E18.5 Sox2CreERT2/+;HprtTBX2/Y misexpression mutants (Sox2-TBX2ME) compared to controls after a single pulse of tamoxifen at E12.5.																										statistical test usedanuscr
Cell numbers were counted at the mid-basal level of each organ of Corti (OoC) in an area of 500 µm. Subsequently, cell counts were averaged to an area of 100 µm.
Normal distribution of data was analyzed by the D'Agostino & Pearson and Shapiro-Wilk normality test (normal distribution if p-values ≧ 0.05). Equality of variances was assessed by performing the F- and Levene’s test (equal variances if p-values ≧ 0.05).
The appropriate statistical test (green boxes) was selected based on calculated parameters.
	number of cells per 500 µm							number of cells per 100 µm									JASP and Prism7							Test parameters
	Genotype	MYO6+ cells in the OoC	MYO6+ and BCL11B+	MYO6+ and VGLUT3+	MYO6+ and VGLUT3+/BCL11B+	MYO6+ and VGLUT3-/BCL11B-		Genotype	MYO6+ cells in the OoC	MYO6+ and BCL11B+	MYO6+ and VGLUT3+	MYO6+ and VGLUT3+/BCL11B+	MYO6+ and VGLUT3-/BCL11B-				D'Agostino & Pearson	Shapiro-Wilk	Levene	F-test	Welch	Mann-Whitney	unpaired t-test	normality	variance	statistical test used
	Control #1	277	205	61	0	11		Control #1	55.4	41	12.2	0	2.2		total # of MYO6+ cells	Control	0.785	0.957	0.971	0.784	0.616	0.592	0.616	parametric	equal	two-sided unpaired t-test
	Control #2	271	203	61	0	7		Control #2	54.2	40.6	12.2	0	1.4			Sox2-TBX2ME	0.736	0.776			ns	ns	ns
	Control #3	268	203	63	0	2		Control #3	53.6	40.6	12.6	0	0.4		MYO6+ and BCL11B+	Control	0.915	0.838	0.025	0.045	0.0001	< 0,0001	< 0,0001	parametric	unequal	two-sided Welch
	Control #4	247	182	63	0	2		Control #4	49.4	36.4	12.6	0	0.4			Sox2-TBX2ME	0.371	0.199			***	****	****
	Control #5	252	188	64	0	0		Control #5	50.4	37.6	12.8	0	0		MYO6+ and VGLUT3+	Control	0.526	0.681	0.002	0.0005	0.0011	0.0001	0.0003	parametric	unequal	two-sided Welch
	Control #6	254	189	65	0	0		Control #6	50.8	37.8	13	0	0			Sox2-TBX2ME	0.851	0.896			**	***	***
	Control #7	284	211	71	0	2		Control #7	56.8	42.2	14.2	0	0.4		MYO6+ and VGLUT3+/BCL11B+	Control	0	0	0	0	x	x	x	x	x	x
	Control #8	228	170	52	0	6		Control #8	45.6	34	10.4	0	1.2			Sox2-TBX2ME	0	0
	Control #9	309	229	77	0	3		Control #9	61.8	45.8	15.4	0	0.6		MYO6+ and VGLUT3-/BCL11B-	Control	0.12	0.068	< 0,001	<0,0001	0.0015	< 0,0001	0.0004	parametric	unequal	two-sided Welch
	Control #10	275	206	68	0	1		Control #10	55	41.2	13.6	0	0.2			Sox2-TBX2ME	0.613	0.415			**	****	***
								Mean	53.3	39.72	12.9	0	0.68
								standard deviation	4.49518	3.34026	1.32749	0	0.706792
	Sox2-TBX2ME #1	296	115	123	0	58		Sox2-TBX2ME #1	59.2	23	24.6	0	11.6
	Sox2-TBX2ME #2	267	101	120	0	46		Sox2-TBX2ME #2	53.4	20.2	24	0	9.2
	Sox2-TBX2ME #3	236	108	92	0	36		Sox2-TBX2ME #3	47.2	21.6	18.4	0	7.2
	Sox2-TBX2ME #4	235	138	83	0	14		Sox2-TBX2ME #4	47	27.6	16.6	0	2.8
	Sox2-TBX2ME #5	283	186	74	0	23		Sox2-TBX2ME #5	56.6	37.2	14.8	0	4.6
	Sox2-TBX2ME #6	258	178	66	0	14		Sox2-TBX2ME #6	51.6	35.6	13.2	0	2.8
	Sox2-TBX2ME #7	250	132	109	0	9		Sox2-TBX2ME #7	50	26.4	21.8	0	1.8
	Sox2-TBX2ME #8	268	169	91	0	8		Sox2-TBX2ME #8	53.6	33.8	18.2	0	1.6
	Sox2-TBX2ME #9	278	92	149	0	37		Sox2-TBX2ME #9	55.6	18.4	29.8	0	7.4
	Sox2-TBX2ME #10	245	108	112	0	25		Sox2-TBX2ME #10	49	21.6	22.4	0	5
								Mean	52.32	26.54	20.38	0	5.4
								standard deviation	4.0914	6.80983	5.07057	0	3.36386

## Sheet: 2e
Source Data for 2e. Quantification of type I afferent innervation of ectopic (e) OHC-like cells and eIHC-like cells in Tbx2-Loss-of function and TBX2-Misexpression mice at P21.
Innervation of CALB2-strong-positive ectopic IHC-like cells and CALB2-weak-positive ectopic OHC-like cells with CALB2-positive type I afferents was analyzed at the apical level of the organ of Corti.
Genotypes, timepoint of tamoxifen application and length of the region analyzed are as indicated in the tables.
P21 Sox2CreERT2/+;Tbx2fl/fl, Tamoxifen at E12.5
specimen	length of the analyzed region	OHCs, total	OHCs, not innervated	OHCs, innervated	percentage of innervated OHCs	note
Sox2-Tbx2LOF #1	246 µM	144	104	40	0.277778
Sox2-Tbx2LOF #2	246 µM	151	106	45	0.298013
Sox2-Tbx2LOF #3	246 µM	139	111	28	0.201439
Sox2-Tbx2LOF #4	246 µM	149	118	31	0.208054
Sox2-Tbx2LOF #5	246 µM	153	129	24	0.156863
SUM/total percentage		736	568	168	0.228261
P17 Sox2CreERT2/+;HprtTBX2/+, Tamoxifen at E12.5
specimen	length of the analyzed region	ectopic (e) IHC-like cells, total	eIHC-like cells, not innervated	eIHC-like cells, innervated	percentage of innervated eIHC-like cells	note
Sox2-Tbx2ME #1	738 µM	126	10	116	0.920635
Sox2-Tbx2ME #2	492 µM	85	6	79	0.929412
SUM/total percentage		211	16	195	0.924171

## Sheet: 4b
Source Data for 4b. Quantification of hair cell numbers in E18.5 Sox2creERT2/+;Tbx2fl/fl loss-of-function mutants (Sox2-Tbx2LOF) compared to controls after a single pulse of tamoxifen at E16.5.
Hair cells were counted at the mid-basal level of the whole organ of Corti (OoC) or in the inner compartment of each organ of Corti in an area of 500 µm. Subsequently, cell counts were averaged to an area of 100 µm.
Normal distribution of data was analyzed by the D'Agostino & Pearson and Shapiro-Wilk normality test (normal distribution if p-values ≧ 0.05). Equality of variances was assessed by performing the F- and Levene’s test (equal variances if p-values ≧ 0.05).
The appropriate statistical test (green boxes) was selected based on calculated parameters.
	number of cells per 500 µm							number of cells per 100 µm
		whole OoC	inner compartment						whole OoC	inner compartment							JASP and Prism7							Test parameters
	Genotype	MYO6+ cells	MYO6+ and BCL11B+	MYO6+ and VGLUT3+	MYO6+ and VGLUT3+/BCL11B+	MYO6+ and VGLUT3-/BCL11B-		Genotype	MYO6+ cells	MYO6+ and BCL11B+	MYO6+ and VGLUT3+	MYO6+ and VGLUT3+/BCL11B+	MYO6+ and VGLUT3-/BCL11B-				D'Agostino & Pearson	Shapiro-Wilk	Levene	F-test	Welch	Mann-Whitney	unpaired t-test	normality	variance	statistical test used
	Control #1	245	0	70	0	2		Control #1	49	0	14	0	0.4		total # of MYO6+ cells	Control	0.879	0.925	0.051	0.044	0.612	0.735	0.61	parametric	unequal	two-sided Welch
	Control #2	277	0	68	0	5		Control #2	55.4	0	13.6	0	1			Sox2-Tbx2LOF	0.465	0.368			ns	ns	ns
	Control #3	248	0	69	0	1		Control #3	49.6	0	13.8	0	0.2		MYO6+ and BCL11B+	Control	0	0	0	<0,0001	0.0012	<0,0001	0.0002	nonparametric	unequal	two-sided Mann-Whitney
	Control #4	282	0	78	0	0		Control #4	56.4	0	15.6	0	0			Sox2-Tbx2LOF	0.159	0.323			**	****	***	parametric
	Control #5	234	0	64	0	0		Control #5	46.8	0	12.8	0	0		MYO6+ and VGLUT3+	Control	0.151	0.242	0.05	0.0032	0.0084	0.0133	0.0054	parametric	unequal	two-sided Welch
	Control #6	303	0	85	0	0		Control #6	60.6	0	17	0	0			Sox2-Tbx2LOF	0.088	0.16			**	*	**
	Control #7	255	0	70	0	0		Control #7	51	0	14	0	0		MYO6+ and VGLUT3+/BCL11B+	Control	0	0	0	<0,0001	0.0046	0.0002	0.0017	nonparametric	unequal	two-sided Mann-Whitney
	Control #8	265	0	71	0	0		Control #8	53	0	14.2	0	0			Sox2-Tbx2LOF	0.157	0.253			**	***	**	parametric
	Control #9	282	0	70	0	4		Control #9	56.4	0	14	0	0.8		MYO6+ and VGLUT3-/BCL11B-	Control	0.054	0.001	0.075	<0,0001	0.0075	<0,0001	0.0035	nonparametric	unequal	two-sided Mann-Whitney
	Control #10	287	0	73	0	1		Control #10	57.4	0	14.6	0	0.2			Sox2-Tbx2LOF	<0,0001	<0,001			**	****	**
	Control #11	271	0	77	0	0		Control #11	54.2	0	15.4	0	0
								Mean	53.6182	0	14.4545	0	0.236364
								standard deviation	4.16217	0	1.1527	0	0.355732
	Sox2-Tbx2LOF #1	240	1	49	7	5		Sox2-Tbx2LOF #1	48	0.2	9.8	1.4	1
	Sox2-Tbx2LOF #2	274	3	53	4	12		Sox2-Tbx2LOF #2	54.8	0.6	10.6	0.8	2.4
	Sox2-Tbx2LOF #3	288	3	72	2	8		Sox2-Tbx2LOF #3	57.6	0.6	14.4	0.4	1.6
	Sox2-Tbx2LOF #4	237	0	57	0	11		Sox2-Tbx2LOF #4	47.4	0	11.4	0	2.2
	Sox2-Tbx2LOF #5	285	6	19	1	49		Sox2-Tbx2LOF #5	57	1.2	3.8	0.2	9.8
	Sox2-Tbx2LOF #6	222	4	43	6	7		Sox2-Tbx2LOF #6	44.4	0.8	8.6	1.2	1.4
	Sox2-Tbx2LOF #7	318	2	67	3	14		Sox2-Tbx2LOF #7	63.6	0.4	13.4	0.6	2.8
	Sox2-Tbx2LOF #8	276	2	54	11	10		Sox2-Tbx2LOF #8	55.2	0.4	10.8	2.2	2
	Sox2-Tbx2LOF #9	327	2	74	4	12		Sox2-Tbx2LOF #9	65.4	0.4	14.8	0.8	2.4
	Sox2-Tbx2LOF #10	224	1	57	0	5		Sox2-Tbx2LOF #10	44.8	0.2	11.4	0	1
	Sox2-Tbx2LOF #11	337	1	73	2	16		Sox2-Tbx2LOF #11	67.4	0.2	14.6	0.4	3.2
								Mean	55.0545	0.454545	11.2364	0.727273	2.70909
								standard deviation	8.18442	0.335749	3.21971	0.664968	2.45498

## Sheet: 4g
Source Data for 4g. Quantification of type I afferent innervation of ectopic (e) OHC-like cells and eIHC-like cells in Tbx2-Loss-of function and TBX2-Misexpression mice at P21.
Innervation of CALB2-strong-positive ectopic IHC-like cells and CALB2-weak-positive ectopic OHC-like cells with CALB2-positive type I afferents was analyzed at the apical level of the organ of Corti.
Genotype, timepoint of tamoxifen application and length of the region analyzed are as indicated in the table.
P21 Sox2CreERT2/+;Tbx2fl/fl, Tamoxifen at E16.5
specimen	length of the analyzed region	OHCs, total	OHCs, not innervated	OHCs, innervated	percentage of innervated OHCs	note
Sox2-Tbx2LOF #1	246 µM	150	112	38	0.253333
Sox2-Tbx2LOF #2	246 µM	136	103	33	0.242647
Sox2-Tbx2LOF #3	246 µM	158	114	44	0.278481
Sox2-Tbx2LOF #4	246 µM	131	97	34	0.259542
Sox2-Tbx2LOF #5	246 µM	153	122	31	0.202614
SUM/total percentage		728	548	180	0.247253

## Sheet: 5b
Source Data for 5b. Quantification of hair cell numbers in E18.5 Atoh1-CreERT2/+;Tbx2fl/fl loss-of-function mutants (Atoh1-Tbx2LOF) compared to controls after a single pulse of tamoxifen at E15.5.
Cell numbers were counted at the mid-basal level in the inner compartment of each organ of Corti (OoC) in an area of 500 µm. Subsequently, cell counts were averaged to an area of 100 µm.
Normal distribution of data was analyzed by the D'Agostino & Pearson and Shapiro-Wilk normality test (normal distribution if p-values ≧ 0.05). Equality of variances was assessed by performing the F- and Levene’s test (equal variances if p-values ≧ 0.05).
The appropriate statistical test (green boxes) was selected based on calculated parameters.
	number of cells per 500 µm							number of cells per 100 µm									JASP and Prism7							Test parameters
		whole OoC	inner compartment						whole OoC	inner compartment
	Genotype	MYO6+ cells	MYO6+ and BCL11B+	MYO6+ and VGLUT3+	MYO6+ and VGLUT3+/BCL11B+	MYO6+ and VGLUT3-/BCL11B-		Genotype	MYO6+ cells	MYO6+ and BCL11B+	MYO6+ and VGLUT3+	MYO6+ and VGLUT3+/BCL11B+	MYO6+ and VGLUT3-/BCL11B-				D'Agostino & Pearson	Shapiro-Wilk	Levene	F-test	Welch	Mann-Whitney	unpaired t-test	normality	variance	statistical test used
	Control #1	289	0	72	0	0		Control #1	57.8	0	14.4	0	0		total # of MYO6+ cells	Control	0.748	0.663	0.704	0.861	0.071	0.105	0.071	parametric	equal	two-sided Mann-Whitney
	Control #2	320	0	79	0	0		Control #2	64	0	15.8	0	0			Atoh1-Tbx2LOF	<0,0001	<0,001			ns	ns	ns	nonparametric
	Control #3	287	0	69	0	0		Control #3	57.4	0	13.8	0	0		MYO6+ and BCL11B+	Control	0	0	0	<0,0001	0.0136	0.0031	0.0068	nonparametric	unequal	two-sided Mann-Whitney
	Control #4	349	0	86	0	0		Control #4	69.8	0	17.2	0	0			Atoh1-Tbx2LOF	0.06	0.088			*	**	**	parametric
	Control #5	246	0	60	0	0		Control #5	49.2	0	12	0	0		MYO6+ and VGLUT3+	Control	0.893	0.573	0.452	0.3302	0.0025	0.0054	0.0022	parametric	equal	two-sided unpaired t-test
	Control #6	332	0	85	0	0		Control #6	66.4	0	17	0	0			Atoh1-Tbx2LOF	0.374	0.547			**	**	**
	Control #7	297	0	73	0	0		Control #7	59.4	0	14.6	0	0		MYO6+ and VGLUT3+/BCL11B+	Control	0	0	0	<0,0001	0.0082	0.0031	0.0034	nonparametric	unequal	two-sided Mann-Whitney
	Control #8	303	0	74	0	0		Control #8	60.6	0	14.8	0	0			Atoh1-Tbx2LOF	0.539	0.118			**	**	**	parametric
	Control #9	238	0	58	0	0		Control #9	47.6	0	11.6	0	0		MYO6+ and VGLUT3-/BCL11B-	Control	0	0	0	<0,0001	0.0179	<0,0001	0.0098	nonparametric	unequal	two-sided Mann-Whitney
	Control #10	315	0	75	0	0		Control #10	63	0	15	0	0			Atoh1-Tbx2LOF	0.246	0.0012			*	****	**	parametric
								Mean	59.52	0	14.62	0	0
								standard deviation	7.01123	0	1.84379	0	0
	Atoh1-Tbx2LOF #1	371	9	74	1	13		Atoh1-Tbx2LOF #1	74.2	1.8	14.8	0.2	2.6
	Atoh1-Tbx2LOF #2	258	2	53	2	10		Atoh1-Tbx2LOF #2	51.6	0.4	10.6	0.4	2
	Atoh1-Tbx2LOF #3	255	0	65	0	1		Atoh1-Tbx2LOF #3	51	0	13	0	0.2
	Atoh1-Tbx2LOF #4	253	2	52	0	13		Atoh1-Tbx2LOF #4	50.6	0.4	10.4	0	2.6
	Atoh1-Tbx2LOF #5	250	5	56	2	1		Atoh1-Tbx2LOF #5	50	1	11.2	0.4	0.2
	Atoh1-Tbx2LOF #6	249	4	60	2	2		Atoh1-Tbx2LOF #6	49.8	0.8	12	0.4	0.4
	Atoh1-Tbx2LOF #7	251	0	64	2	3		Atoh1-Tbx2LOF #7	50.2	0	12.8	0.4	0.6
	Atoh1-Tbx2LOF #8	252	0	63	0	1		Atoh1-Tbx2LOF #8	50.4	0	12.6	0	0.2
	Atoh1-Tbx2LOF #9	271	2	60	4	1		Atoh1-Tbx2LOF #9	54.2	0.4	12	0.8	0.2
	Atoh1-Tbx2LOF #10	256	3	56	5	2		Atoh1-Tbx2LOF #10	51.2	0.6	11.2	1	0.4
								Mean	53.32	0.54	12.06	0.36	0.94
								standard deviation	7.44354	0.558172	1.31673	0.33731	1.0287

## Sheet: 5c
Source Data for 5c. Quantification of hair cell numbers in E18.5 Atoh1-CreERT2/+;HprtTBX2/+(Y) misexpression mutants (Atoh1-TBX2ME) compared to controls after a single pulse of tamoxifen at E15.5.
Cell numbers were counted at the mid-basal level in the outer compartment of each organ of Corti (OoC) in an area of 500 µm. Subsequently, cell counts were averaged to an area of 100 µm.
Normal distribution of data was analyzed by the D'Agostino & Pearson and Shapiro-Wilk normality test (normal distribution if p-values ≧ 0.05). Equality of variances was assessed by performing the F- and Levene’s test (equal variances if p-values ≧ 0.05).
The appropriate statistical test (green boxes) was selected based on calculated parameters.
	number of cells per 500 µm							number of cells per 100 µm									JASP and Prism7							Test parameters
		whole OoC	outer compartment						whole OoC	outer compartment
	Genotype	MYO6+ cells in the OoC	MYO6+ and BCL11B+	MYO6+ and VGLUT3+	MYO6+ and VGLUT3+/BCL11B+	MYO6+ and VGLUT3-/BCL11B-		Genotype	MYO6+ cells in the OoC	MYO6+ and BCL11B+	MYO6+ and VGLUT3+	MYO6+ and VGLUT3+/BCL11B+	MYO6+ and VGLUT3-/BCL11B-				D'Agostino & Pearson	Shapiro-Wilk	Levene	F-test	Welch	Mann-Whitney	unpaired t-test	normality	variance	statistical test used
	Control #1	240	179	0	0	0		Control #1	48	35.8	0	0	0		total # of MYO6+ cells	Control	0.077	0.164	0.705	0.592	0.661	0.365	0.661	parametric	equal	two-sided unpaired t-test
	Control #2	263	197	0	0	0		Control #2	52.6	39.4	0	0	0			Atoh1-TBX2ME	0.665	0.669			ns	ns	ns
	Control #3	253	192	0	0	0		Control #3	50.6	38.4	0	0	0		MYO6+ and BCL11B+	Control	0.028	0.089	0.839	0.604	0.371	0.529	0.371	parametric	equal	two-sided unpaired t-test
	Control #4	280	210	0	0	0		Control #4	56	42	0	0	0			Atoh1-TBX2ME	0.564	0.392			ns	ns	ns
	Control #5	250	189	0	0	0		Control #5	50	37.8	0	0	0		MYO6+ and VGLUT3+	Control	0	0	0	<0,0001	<0,0001	<0,0001	<0,0001	nonparametric	unequal	two-sided Mann-Whitney
	Control #6	278	208	0	0	0		Control #6	55.6	41.6	0	0	0			Atoh1-TBX2ME	0.738	0.353			****	****	****	parametric
	Control #7	255	189	0	0	1		Control #7	51	37.8	0	0	0.2		MYO6+ and VGLUT3+/BCL11B+	Control	0	0	0	<0,0001	0.0959	0.2143	0.081	nonparametric	unequal	two-sided Mann-Whitney
	Control #8	252	186	0	0	0		Control #8	50.4	37.2	0	0	0			Atoh1-TBX2ME	0.067	<0,001			ns	ns	ns
	Control #9	275	206	0	0	0		Control #9	55	41.2	0	0	0		MYO6+ and VGLUT3-/BCL11B-	Control	<0,0001	<0,001	0.009	<0,0001	0.0015	<0,0001	0.0003	nonparametric	unequal	two-sided Mann-Whitney
	Control #10	238	180	0	0	0		Control #10	47.6	36	0	0	0			Atoh1-TBX2ME	0.001	0.0011			**	****	***
	Control #11	315	240	0	0	0		Control #11	63	48	0	0	0
								Mean	52.7091	39.5636	0	0	0.0181818
								standard deviation	4.45723	3.52116	0	0	0.0603023
	Atoh1-TBX2ME #1	282	209	2	0	1		Atoh1-TBX2ME #1	56.4	41.8	0.4	0	0.2
	Atoh1-TBX2ME #2	268	182	3	0	16		Atoh1-TBX2ME #2	53.6	36.4	0.6	0	3.2
	Atoh1-TBX2ME #3	257	185	2	0	5		Atoh1-TBX2ME #3	51.4	37	0.4	0	1
	Atoh1-TBX2ME #4	292	205	3	2	10		Atoh1-TBX2ME #4	58.4	41	0.6	0.4	2
	Atoh1-TBX2ME #5	288	209	2	0	4		Atoh1-TBX2ME #5	57.6	41.8	0.4	0	0.8
	Atoh1-TBX2ME #6	256	184	1	0	4		Atoh1-TBX2ME #6	51.2	36.8	0.2	0	0.8
	Atoh1-TBX2ME #7	235	166	4	1	4		Atoh1-TBX2ME #7	47	33.2	0.8	0.2	0.8
	Atoh1-TBX2ME #8	284	204	4	0	4		Atoh1-TBX2ME #8	56.8	40.8	0.8	0	0.8
	Atoh1-TBX2ME #9	242	172	5	2	5		Atoh1-TBX2ME #9	48.4	34.4	1	0.4	1
	Atoh1-TBX2ME #10	274	198	4	0	4		Atoh1-TBX2ME #10	54.8	39.6	0.8	0	0.8
	Atoh1-TBX2ME #11	264	192	2	0	3		Atoh1-TBX2ME #11	52.8	38.4	0.4	0	0.6
								Mean	53.4909	38.2909	0.581818	0.0909091	1.09091
								standard deviation	3.74525	2.97505	0.244206	0.16404	0.821529

## Sheet: 5e
Source Data for 5e. Quantification of type I afferent innervation of ectopic (e) OHC-like cells and eIHC-like cells in Tbx2-Loss-of function and TBX2-Misexpression mice at P21.
Innervation of CALB2-strong-positive ectopic IHC-like cells and CALB2-weak-positive ectopic OHC-like cells with CALB2-positive type I afferents was analyzed at the apical level of the organ of Corti.
Genotypes, timepoint of tamoxifen application and length of the region analyzed are as indicated in the tables.
Due to low recombination in P21 Atoh1-Tbx2ME (Tamoxifen at E15.5) mutants, the entire apical region was scanned for CALB2+ ectopic IHCs.
P21 Atoh1-CreERT2/+;Tbx2fl/fl, Tamoxifen at E15.5
specimen	length of the analyzed region	ectopic (e) OHC-like cells, total	eOHC-like cells, not innervated	eOHC-like cells, innervated	percentage of innervated eOHC-like cells	note
Atoh1-Tbx2LOF #1	492 µM	4	0	4	1
Atoh1-Tbx2LOF #2	492 µM	3	0	3	1
Atoh1-Tbx2LOF #3	246 µM	1	0	1	1
Atoh1-Tbx2LOF #4	246 µM	4	0	4	1
Atoh1-Tbx2LOF #5	246 µM	1	0	1	1
SUM/total percentage		13	0	13	1
P21 Atoh1-CreERT2/+;HprtTBX2/+(Y), Tamoxifen at E15.5
specimen	length of the analyzed region	ectopic (e) IHC-like cells, total	eIHC-like cells, not innervated	eIHC-like cells, innervated	percentage of innervated eIHC-like cells	note
Atoh1-Tbx2ME #1	entire apical region	3	3	0	0
Atoh1-Tbx2ME #2	entire apical region	0	0	0		no ectopic IHC-like cells in apical region
Atoh1-Tbx2ME #3	entire apical region	2	1	1	0.5
Atoh1-Tbx2ME #4	entire apical region	1	0	1	1
Atoh1-Tbx2ME #5	entire apical region	2	1	1	0.5
Atoh1-Tbx2ME #6	entire apical region	7	3	4	0.571429
Atoh1-Tbx2ME #7	entire apical region	1	0	1	1	no ectopic IHC-like cells in apical region
Atoh1-Tbx2ME #8	entire apical region	0	0	0		no ectopic IHC-like cells in apical region
Atoh1-Tbx2ME #9	entire apical region	0	0	0		no ectopic IHC-like cells in apical region
Atoh1-Tbx2ME #10	entire apical region	0	0	0		no ectopic IHC-like cells in apical region
Atoh1-Tbx2ME #11	entire apical region	0	0	0		no ectopic IHC-like cells in apical region
Atoh1-Tbx2ME #12	entire apical region	0	0	0		no ectopic IHC-like cells in apical region
Atoh1-Tbx2ME #13	entire apical region	0	0	0		no ectopic IHC-like cells in apical region
Atoh1-Tbx2ME #14	entire apical region	0	0	0		no ectopic IHC-like cells in apical region
Atoh1-Tbx2ME #15	entire apical region	1	0	1	1
Atoh1-Tbx2ME #16	entire apical region	1	1	0	0
SUM/total percentage		18	9	9	0.5

## Sheet: 6b
Source Data for 6b. Quantification of hair cell numbers in P21 Atoh1-CreERT2/+;Tbx2fl/fl loss-of-function mutants (Atoh1-Tbx2LOF) compared to controls after a single pulse of tamoxifen at P0.
Cell numbers were counted at the mid-basal level in the inner compartment of each organ of Corti (OoC) in an area of 400-500 µm. Subsequently, cell counts were averaged to an area of 100 µm.
Normal distribution of data was analyzed by the D'Agostino & Pearson and Shapiro-Wilk normality test (normal distribution if p-values ≧ 0.05). Equality of variances was assessed by performing the F- and Levene’s test (equal variances if p-values ≧ 0.05).
The appropriate statistical test (green boxes) was selected based on calculated parameters.
	number of cells in analyzed region									number of cells per 100 µm										JASP and Prism7							Test parameters
	Genotype	length of the segment [µm]	MYO6+ cells in the OoC	MYO6+	MYO6+ and PRESTIN+	MYO6+ and VGLUT3+	MYO6+ and VGLUT3+/PRESTIN+	MYO6+ and VGLUT3-/PRESTIN-		Genotype	MYO6+ cells in the OoC	MYO6+	MYO6+ and PRESTIN+	MYO6+ and VGLUT3+	MYO6+ and VGLUT3+/PRESTIN+	MYO6+ and VGLUT3-/PRESTIN-				D'Agostino & Pearson	Shapiro-Wilk	Levene	F-test	Welch	Mann-Whitney	unpaired t-test	normality	variance	statistical test used
	Control #1	500	231	59	0	59	0	0		Control #1	46.2	11.8	0	11.8	0	0		MYO6+ cells in OoC	Control	n.a.	0.715	0.904	0.842	0.928	>0,999	0.9927	parametric	equal	two-sided unpaired t-test
	Control #2	400	182	46	0	46	0	0		Control #2	45.5	11.5	0	11.5	0	0			Atoh1-Tbx2LOF	0.901	0.924			ns	ns	ns
	Control #3	500	257	66	0	66	0	0		Control #3	51.4	13.2	0	13.2	0	0		MYO6+	Control	n.a.	0.5	0.404	0.507	0.163	0.105	0.1166	parametric	equal	two-sided unpaired t-test
	Control #4	500	240	67	0	67	0	0		Control #4	48	13.4	0	13.4	0	0			Atoh1-Tbx2LOF	0.591	0.49			ns	ns	ns
	Control #5	500	243	63	0	63	0	0		Control #5	48.6	12.6	0	12.6	0	0		MYO6+ and PRESTIN+	Control	n.a.	0	0	<0,0001	<0,0001	0.0031	<0,0001	nonparametric	unequal	two-sided Mann-Whitney
										Mean	47.94	12.5	0	12.5	0	0			Atoh1-Tbx2LOF	0.948	0.52			****	**	****	parametric
										standard deviation	2.31257	0.83666	0	0.83666	0	0		MYO6+ and VGLUT3+	Control	n.a.	0.499	0.705	0.857	0.006	0.0054	0.0029	parametric	equal	two-sided unpaired t-test
	Atoh1-Tbx2LOF #1	500	258	61	7	54	0	0		Atoh1-Tbx2LOF #1	51.6	12.2	1.4	10.8	0	0			Atoh1-Tbx2LOF	0.439	0.796			**	**	**
	Atoh1-Tbx2LOF #2	500	236	60	2	58	0	0		Atoh1-Tbx2LOF #2	47.2	12	0.4	11.6	0	0		MYO6+ and VGLUT3+/PRESTIN+	Control	n.a.	0	0	<0,0001	n.d.	n.d.	n.d.	nonparametric.	unequal	two-sided Mann-Whitney
	Atoh1-Tbx2LOF #3	500	245	60	5	55	0	0		Atoh1-Tbx2LOF #3	49	12	1	11	0	0			Atoh1-Tbx2LOF	0	0
	Atoh1-Tbx2LOF #4	500	233	60	8	52	0	0		Atoh1-Tbx2LOF #4	46.6	12	1.6	10.4	0	0		MYO6+ and VGLUT3-/PRESTIN-	Control	n.a.	0	0	<0,0001	n.d.	n.d.	n.d.	nonparametric	unequal	two-sided Mann-Whitney
	Atoh1-Tbx2LOF #5	500	250	64	4	60	0	0		Atoh1-Tbx2LOF #5	50	12.8	0.8	12	0	0			Atoh1-Tbx2LOF	0	0
	Atoh1-Tbx2LOF #6	500	226	56	4	52	0	0		Atoh1-Tbx2LOF #6	45.2	11.2	0.8	10.4	0	0
	Atoh1-Tbx2LOF #7	500	243	61	5	56	0	0		Atoh1-Tbx2LOF #7	48.6	12.2	1	11.2	0	0
	Atoh1-Tbx2LOF #8	500	224	53	7	46	0	0		Atoh1-Tbx2LOF #8	44.8	10.6	1.4	9.2	0	0
	Atoh1-Tbx2LOF #9	500	237	57	4	53	0	0		Atoh1-Tbx2LOF #9	47.4	11.4	0.8	10.6	0	0
										Mean	47.8222	11.8222	1.02222	10.8	0	0
										standard deviation	2.21008	0.651494	0.380058	0.806226	0	0

## Sheet: 6c
Source Data for 6c. Quantification of hair cell numbers in P21 Atoh1-CreERT2/+;HprtTBX2/+(Y) misexpression mutants (Atoh1-TBX2ME) compared to controls after a single pulse of tamoxifen at P0.
Cell numbers were counted at the mid-basal level in the outer compartment of each organ of Corti (OoC) in an area of 400-500 µm. Subsequently, cell counts were averaged to an area of 100 µm.
Normal distribution of data was analyzed by the D'Agostino & Pearson and Shapiro-Wilk normality test (normal distribution if p-values ≧ 0.05). Equality of variances was assessed by performing the F- and Levene’s test (equal variances if p-values ≧ 0.05).
The appropriate statistical test (green boxes) was selected based on calculated parameters.
OoC, organ of Corti
	number of cells in analyzed region									number of cells per 100 µm										JASP and Prism7							Test parameters
	Genotype	length of the segment [µm]	MYO6+ cells in the OoC	MYO6+	MYO6+ and SLC26A5+	MYO6+ and VGLUT3+	MYO6+ and VGLUT3+/SLC26A5+	MYO6+ and VGLUT3-/SLC26A5-		Genotype	MYO6+ cells in the OoC	MYO6+	MYO6+ and SLC26A5+	MYO6+ and VGLUT3+	MYO6+ and VGLUT3+/SLC26A5+	MYO6+ and VGLUT3-/SLC26A5-				D'Agostino & Pearson	Shapiro-Wilk	Levene	F-test	Welch	Mann-Whitney	unpaired t-test	normality	variance	statistical test used
	Control #1	500	257	193	193	0	0	0		Control #1	51.4	38.6	38.6	0	0	0		MYO6+ cells in OoC	Control	n.a.	0.683	0.114	0.193	0.318	>0,999	0.345	parametric	equal	two-sided unpaired t-test
	Control #2	500	254	190	190	0	0	0		Control #2	50.8	38	38	0	0	0			Atoh1-Tbx2ME	0.837	0.953			ns	ns	ns
	Control #3	500	262	195	195	0	0	0		Control #3	52.4	39	39	0	0	0		MYO6+	Control	n.a.	0.783	0.048	0.055	0.095	0.216	0.124	parametric	unequal	two-sided Welch
	Control #4	500	229	177	177	0	0	0		Control #4	45.8	35.4	35.4	0	0	0			Atoh1-Tbx2ME	0.857	0.9746			ns	ns	ns
	Control #5	500	248	185	185	0	0	0		Control #5	49.6	37	37	0	0	0		MYO6+ and PRESTIN+	Control	n.a.	0.7831	0.034	0.0387	0.0115	0.039	0.016	parametric	unequal	two-sided Welch
	Control #6	500	244	184	184	0	0	0		Control #6	48.8	36.8	36.8	0	0	0			Atoh1-Tbx2ME	0.782	0.815			*	*	*
										Mean	49.8	37.4667	37.4667	0	0	0		MYO6+ and VGLUT3+	Control	n.a.	0	0	<0,0001	<0,0001	0.0007	<0,0001	nonparametric	unequal	two-sided Mann-Whitney
										standard deviation	2.33923	1.33066	1.33066	0	0	0			Atoh1-Tbx2ME	0.788	0.8346			****	***	****	parametric
	Atoh1-TBX2ME #1	400	168	119	112	7	0	0		Atoh1-TBX2ME #1	42	29.75	28	1.75	0	0		MYO6+ and VGLUT3+/PRESTIN+	Control	n.a.	0	0	<0,0001	n.d.	n.d.	n.d.	nonparametric.	unequal	two-sided Mann-Whitney
	Atoh1-TBX2ME #2	500	261	193	186	7	0	0		Atoh1-TBX2ME #2	52.2	38.6	37.2	1.4	0	0			Atoh1-Tbx2ME	0	0
	Atoh1-TBX2ME #3	500	231	172	158	14	0	0		Atoh1-TBX2ME #3	46.2	34.4	31.6	2.8	0	0		MYO6+ and VGLUT3-/PRESTIN	Control	n.a.	0	0	<0,0001	n.d.	n.d.	n.d.	nonparametric	unequal	two-sided Mann-Whitney
	Atoh1-TBX2ME #4	500	243	178	170	8	0	0		Atoh1-TBX2ME #4	48.6	35.6	34	1.6	0	0			Atoh1-Tbx2ME	0	0
	Atoh1-TBX2ME #5	500	275	199	194	5	0	0		Atoh1-TBX2ME #5	55	39.8	38.8	1	0	0
	Atoh1-TBX2ME #6	400	182	132	123	9	0	0		Atoh1-TBX2ME #6	45.5	33	30.75	2.25	0	0
	Atoh1-TBX2ME #7	500	249	185	170	15	0	0		Atoh1-TBX2ME #7	49.8	37	34	3	0	0
	Atoh1-TBX2ME #8	400	176	128	119	9	0	0		Atoh1-TBX2ME #8	44	32	29.75	2.25	0	0
										Mean	47.9125	35.0187	33.0125	2.00625	0	0
										standard deviation	4.33703	3.40755	3.70065	0.691498	0	0

## Sheet: 6e,g
Source Data for 6e and 6g. Quantification of the stereocilia phenotypes of ectopic (e) OHCs and eIHCs in Tbx2-loss-of function and TBX2-misexpression mice at P21.
Atoh1-CreERT2/+;Tbx2fl/fl loss-of-function mutants (Atoh1-TBX2LOF) and Atoh1-CreERT2/+;HprtTBX2/+(Y) misexpression mutants (Atoh1-TBX2ME) were analyzed at P21 after a single pulse of tamoxifen at P0.
Atoh1+/+ littermates were used as controls. Cells were anaylzed in the mid-level of the cochlear duct. Presence/absence of SLC17A8 (VGLUT3) was used to identify ectopic IHCs/OHCs, respectively. Stereocilia were visualized by F-ACTIN staining.
		inner compartment														outer compartment
		IHCs							ectopic OHC-like cells							OHCs							ectopic IHC-like cells
Specimen	length of analyzed area	total number of SLC17A8+ IHCs	SLC17A8+ IHCs with IHC stereocilia	SLC17A8+ IHCs with OHC stereocilia	SLC17A8+ IHCs without stereocilia	percentage of SLC17A8+ IHCs with IHC stereocilia	percentage of SLC17A8+ IHCs with OHC stereocilia		total number of SLC17A8- IHCs	SLC17A8- IHCs with OHC stereocilia	SLC17A8- IHCs with IHC stereocilia	SLC17A8- IHCs without stereocilia	percentage of SLC17A8- IHCs with OHC stereocilia	percentage of SLC17A8- IHCs without stereocilia		total number of SLC17A8- OHCs	SLC17A8- OHCs with IHC stereocilia	SLC17A8- OHCs with OHC stereocilia	SLC17A8-OHCs without stereocilia	percentage of SLC17A8-OHC with OHC stereocilia	percentage of SLC17A8-OHC with IHC stereocilia		total number of SLC17A8+ OHCs	SLC17A8+ OHCs with IHC stereocilia	SLC17A8+ OHCs with OHC stereocilia	SLC17A8+ OHCs without stereocilia	percentage of SLC17A8+ OHCs with IHC stereocilia	percentage of SLC17A8+ OHCs without stereocilia
Atoh1 +/+, P21TamP0, control #1	73.85 µm	10	10	0	0	1	0		n.a.	n.a.	n.a.	n.a.	n.a.	n.a.		30	0	30	0	1	0		n.a.	n.a.	n.a.	n.a.	n.a.	n.a.
Atoh1 +/+, P21TamP0, control #2	73.85 µm	9	9	0	0	1	0		n.a.	n.a.	n.a.	n.a.	n.a.	n.a.		29	0	29	0	1	0		n.a.	n.a.	n.a.	n.a.	n.a.	n.a.
Atoh1 +/+, P21TamP0, control #3	73.85 µm	10	10	0	0	1	0		n.a.	n.a.	n.a.	n.a.	n.a.	n.a.		29	0	29	0	1	0		n.a.	n.a.	n.a.	n.a.	n.a.	n.a.
Atoh1 +/+, P21TamP0, control #4	73.85 µm	10	10	0	0	1	0		n.a.	n.a.	n.a.	n.a.	n.a.	n.a.		31	0	31	0	1	0		n.a.	n.a.	n.a.	n.a.	n.a.	n.a.
Atoh1 +/+, P21TamP0, control #5	73.85 µm	10	10	0	0	1	0		n.a.	n.a.	n.a.	n.a.	n.a.	n.a.		30	0	30	0	1	0		n.a.	n.a.	n.a.	n.a.	n.a.	n.a.
Atoh1 +/+, P21TamP0, control #6	73.85 µm	10	10	0	0	1	0		n.a.	n.a.	n.a.	n.a.	n.a.	n.a.		33	0	32	1	0.969697	0		n.a.	n.a.	n.a.	n.a.	n.a.	n.a.
average/averaged percentage		9.83333	9.83333	0	0	1	0		n.a.	n.a.	n.a.	n.a.	n.a.	n.a.		30.3333	0	30.1667	0.166667	0.994505	0		n.a.	n.a.	n.a.	n.a.	n.a.	n.a.
standard deviation/weighted standard deviation		0.408248	0.408248	0	0	0	0		n.a.	n.a.	n.a.	n.a.	n.a.	n.a.		1.50555	0	1.16905	0.408248	0.0127896	0		n.a.	n.a.	n.a.	n.a.	n.a.	n.a.
Atoh1-TBX2LOF, P21TamP0, mutant #1	221.55 µm	26	26	0	0	1	0		4	0	0	4	0	1		28	0	28	0	1	0		n.a.	n.a.	n.a.	n.a.	n.a.	n.a.
Atoh1-TBX2LOF, P21TamP0, mutant #2	147.7 µm	15	15	0	0	1	0		4	4	0	0	1	0			n.a., not within documented z-stack			n.a.	n.a.		n.a.	n.a.	n.a.	n.a.	n.a.	n.a.
Atoh1-TBX2LOF, P21TamP0, mutant #3	147.7 µm	17	17	0	0	1	0		3	2	0	1	0.666667	0.333333		30	0	30	0	1	0		n.a.	n.a.	n.a.	n.a.	n.a.	n.a.
Atoh1-TBX2LOF, P21TamP0, mutant #4	147.7 µm	16	16	0	0	1	0		4	1	0	3	0.25	0.75		30	0	23	7	0.766667	0		n.a.	n.a.	n.a.	n.a.	n.a.	n.a.
Atoh1-TBX2LOF, P21TamP0, mutant #5	221.55 µm	26	26	0	0	1	0		4	3	0	1	0.75	0.25			n.a., not within documented z-stack			n.a.	n.a.		n.a.	n.a.	n.a.	n.a.	n.a.	n.a.
Atoh1-TBX2LOF, P21TamP0, mutant #6	221.55 µm	19	19	0	0	1	0		10	1	0	9	0.1	0.9		32	0	29	3	0.90625	0		n.a.	n.a.	n.a.	n.a.	n.a.	n.a.
Atoh1-TBX2LOF, P21TamP0, mutant #7	295.4 µm	28	28	0	0	1	0		10	2	0	8	0.2	0.8		28	0	27	1	0.964286	0		n.a.	n.a.	n.a.	n.a.	n.a.	n.a.
Atoh1-TBX2LOF, P21TamP0, mutant #8	221.55 µm	24	24	0	0	1	0		6	0	0	6	0	1			n.a., not within documented z-stack			n.a.	n.a.		n.a.	n.a.	n.a.	n.a.	n.a.	n.a.
average/averaged percentage		21.6667	21.6667	0	0	1	0		6.16667	1.5	0	4.66667	0.288889	0.711111		30	0	27.25	2.75	0.925676	0		n.a.	n.a.	n.a.	n.a.	n.a.	n.a.
standard deviation/weighted standard deviation		5.00666	5.00666	0	0	0	0		3.12517	1.04881	0	3.50238	0.340971	0.340971		1.63299	0	3.0957	3.0957	0.0978109	0		n.a.	n.a.	n.a.	n.a.	n.a.	n.a.
Atoh1-HprtTbx2, P21TamP0, male mutant #1	221.55 µm	32	32	0	0	1	0		n.a.	n.a.	n.a.	n.a.	n.a.	n.a.		70	0	66	4	0.942857	0		20	15	0	5	0.75	0.25
Atoh1-HprtTbx2, P21TamP0, male mutant #2	221.55 µm	30	30	0	0	1	0		n.a.	n.a.	n.a.	n.a.	n.a.	n.a.		88	0	83	5	0.943182	0		6	5	0	1	0.833333	0.166667
Atoh1-HprtTbx2, P21TamP0, male mutant #3	295.4 µm	39	39	0	0	1	0		n.a.	n.a.	n.a.	n.a.	n.a.	n.a.		108	0	102	6	0.944444	0		11	11	0	0	1	0
Atoh1-HprtTbx2, P21TamP0, male mutant #4	221.55 µm	28	28	0	0	1	0		n.a.	n.a.	n.a.	n.a.	n.a.	n.a.		72	0	66	6	0.916667	0		17	14	0	3	0.823529	0.176471
Atoh1-HprtTbx2, P21TamP0, male mutant #5	221.55 µm	30	30	0	0	1	0		n.a.	n.a.	n.a.	n.a.	n.a.	n.a.		88	0	83	5	0.943182	0		5	5	0	0	1	0
Atoh1-HprtTbx2, P21TamP0, male mutant #6	147.7 µm	18	18	0	0	1	0		n.a.	n.a.	n.a.	n.a.	n.a.	n.a.		57	0	51	6	0.894737	0		6	6	0	0	1	0
Atoh1-HprtTbx2, P21TamP0, female mutant #1	147.7 µm	21	21	0	0	1	0		n.a.	n.a.	n.a.	n.a.	n.a.	n.a.		57	0	57	0	1	0		5	5	0	0	1	0
Atoh1-HprtTbx2, P21TamP0, female mutant #2	147.7 µm	18	18	0	0	1	0		n.a.	n.a.	n.a.	n.a.	n.a.	n.a.		38	0	35	3	0.921053	0		4	2	0	2	0.5	0.5
Atoh1-HprtTbx2, P21TamP0, female mutant #3	221.55 µm	30	30	0	0	1	0		n.a.	n.a.	n.a.	n.a.	n.a.	n.a.		84	0	84	0	1	0		7	7	0	0	1	0
Atoh1-HprtTbx2, P21TamP0, female mutant #4	221.55 µm	30	30	0	0	1	0		n.a.	n.a.	n.a.	n.a.	n.a.	n.a.		87	0	86	1	0.988506	0		3	3	0	0	1	0
Atoh1-HprtTbx2, P21TamP0, female mutant #5	0 µm (no eIHCs)	n.a.	n.a.	n.a.	n.a.	n.a.	n.a.		n.a.	n.a.	n.a.	n.a.	n.a.	n.a.		n.a.	n.a.	n.a.	n.a.	n.a.	n.a.		n.a.	n.a.	n.a.	n.a.	n.a.	n.a.
Atoh1-HprtTbx2, P21TamP0, female mutant #6	0 µm (no eIHCs)	n.a.	n.a.	n.a.	n.a.	n.a.	n.a.		n.a.	n.a.	n.a.	n.a.	n.a.	n.a.		n.a.	n.a.	n.a.	n.a.	n.a.	n.a.		n.a.	n.a.	n.a.	n.a.	n.a.	n.a.
average/averaged percentage		27.6	27.6	0	0	1	0		n.a.	n.a.	n.a.	n.a.	n.a.	n.a.		74.9	0	71.3	3.6	0.951936	0		8.4	7.3	0	1.1	0.869048	0.130952
standard deviation/weighted standard deviation		6.67	6.67	0	0	0	0		n.a.	n.a.	n.a.	n.a.	n.a.	n.a.		20.2838	0	19.9558	2.45855	0.0340095	0		5.77735	4.49815	0	1.72884	0.141122	0.141122
relevant data dot plot for 6e
Specimen	percentage of SLC17A8-OHC with OHC stereocilia	percentage of SLC17A8+ IHCs with OHC stereocilia	percentage of SLC17A8- IHCs with OHC stereocilia
Atoh1 +/+, P21TamP0, control #1	1	0	n.a.
Atoh1 +/+, P21TamP0, control #2	1	0	n.a.
Atoh1 +/+, P21TamP0, control #3	1	0	n.a.
Atoh1 +/+, P21TamP0, control #4	1	0	n.a.
Atoh1 +/+, P21TamP0, control #5	1	0	n.a.
Atoh1 +/+, P21TamP0, control #6	0.969697	0	n.a.
average/averaged percentage	0.994505	0	n.a.
standard deviation/weighted standard deviation	0.0127896	0	n.a.
vs
Atoh1-TBX2LOF, P21TamP0, mutant #1	1	0	0
Atoh1-TBX2LOF, P21TamP0, mutant #2	n.a.	0	1
Atoh1-TBX2LOF, P21TamP0, mutant #3	1	0	0.666667
Atoh1-TBX2LOF, P21TamP0, mutant #4	0.766667	0	0.25
Atoh1-TBX2LOF, P21TamP0, mutant #5	n.a.	0	0.75
Atoh1-TBX2LOF, P21TamP0, mutant #6	0.90625	0	0.1
Atoh1-TBX2LOF, P21TamP0, mutant #7	0.964286	0	0.2
Atoh1-TBX2LOF, P21TamP0, mutant #8	n.a.	0	0
average/averaged percentage	0.925676	0	0.288889
standard deviation/weighted standard deviation	0.0978109	0	0.340971
relevant data for dot plot 6g
Specimen	percentage of SLC17A8+ IHCs with IHC stereocilia	percentage of SLC17A8-OHC with IHC stereocilia	percentage of SLC17A8+ OHCs with IHC stereocilia
Atoh1 +/+, P21TamP0, control #1	1	0	n.a.
Atoh1 +/+, P21TamP0, control #2	1	0	n.a.
Atoh1 +/+, P21TamP0, control #3	1	0	n.a.
Atoh1 +/+, P21TamP0, control #4	1	0	n.a.
Atoh1 +/+, P21TamP0, control #5	1	0	n.a.
Atoh1 +/+, P21TamP0, control #6	1	0	n.a.
average/averaged percentage	1	0	n.a.
standard deviation/weighted standard deviation	0	0	n.a.
vs
Atoh1-HprtTbx2, P21TamP0, male mutant #1	1	0	0.75
Atoh1-HprtTbx2, P21TamP0, male mutant #2	1	0	0.833333
Atoh1-HprtTbx2, P21TamP0, male mutant #3	1	0	1
Atoh1-HprtTbx2, P21TamP0, male mutant #4	1	0	0.823529
Atoh1-HprtTbx2, P21TamP0, male mutant #5	1	0	1
Atoh1-HprtTbx2, P21TamP0, male mutant #6	1	0	1
Atoh1-HprtTbx2, P21TamP0, female mutant #1	1	0	1
Atoh1-HprtTbx2, P21TamP0, female mutant #2	1	0	0.5
Atoh1-HprtTbx2, P21TamP0, female mutant #3	1	0	1
Atoh1-HprtTbx2, P21TamP0, female mutant #4	1	0	1
Atoh1-HprtTbx2, P21TamP0, female mutant #5	n.a.	n.a.	n.a.
Atoh1-HprtTbx2, P21TamP0, female mutant #6	n.a.	n.a.	n.a.
average/averaged percentage	1	0	0.869048
standard deviation/weighted standard deviation	0	0	0.141122

[truncated: 7 more sheets: 6h, S1b, S2a, S5a, S6b, S7a, S9a-c]
